# Supplementary material for: Preoperative Classification of Peripheral Nerve Sheath Tumors on MRI Using Radiomics
Source: Cancers (Basel). 2024 May 28;16(11):2039. doi: 10.3390/cancers16112039 (PMC11170987; doi:10.3390/cancers16112039)
Supplement: Supplementary file 1 [file cancers-16-02039-s001.zip]

Archive with 1 entries (1 files):
- cancers-3006356-supplementary.pdf
